# Supplementary material for: ﻿A taxonomic backbone for the Plumbaginaceae (Caryophyllales)
Source: PhytoKeys. 2024 Jun 20;243:67–103. doi: 10.3897/phytokeys.243.122784 (PMC11211657; doi:10.3897/phytokeys.243.122784)
Supplement: XML Treatment for Limonium × rossmaessleri [file phytokeys.243.122784-treatment4.xml]

<!DOCTYPE tp:taxon-treatment
  PUBLIC "-//TaxonX//DTD Taxonomic Treatment Publishing DTD v0 20100105//EN" "tax-treatment-NSO.dtd">
<tp:taxon-treatment xmlns:tp="http://www.plazi.org/taxpub"><tp:treatment-meta><kwd-group><label>Taxon classification</label><kwd>
              <named-content content-type="kingdom">Plantae</named-content>
            </kwd><kwd>
              <named-content content-type="order">Caryophyllales</named-content>
            </kwd><kwd>
              <named-content content-type="family">Plumbaginaceae</named-content>
            </kwd></kwd-group><mixed-citation publication-type="journal"><person-group><name><surname>Malekmohammadi</surname><given-names>Maryam</given-names></name><name><surname>Koutroumpa</surname><given-names>Konstantina</given-names></name><name><surname>Crespo</surname><given-names>Manuel B.</given-names></name><name><surname>Domina</surname><given-names>Gianniantonio</given-names></name><name><surname>Korotkova</surname><given-names>Nadja</given-names></name><name><surname>Akhani</surname><given-names>Hossein</given-names></name><name><surname>von Mering</surname><given-names>Sabine</given-names></name><name><surname>Borsch</surname><given-names>Thomas</given-names></name><name><surname>Berendsohn</surname><given-names>Walter G.</given-names></name></person-group><article-title>﻿A taxonomic backbone for the <tp:taxon-name><tp:taxon-name-part taxon-name-part-type="family">Plumbaginaceae</tp:taxon-name-part></tp:taxon-name> (<tp:taxon-name><tp:taxon-name-part taxon-name-part-type="order">Caryophyllales</tp:taxon-name-part></tp:taxon-name>)</article-title><source>PhytoKeys</source><day>20</day><month>06</month><year>2024</year><volume>243</volume><fpage>67</fpage><lpage>103</lpage><pub-id pub-id-type="doi">10.3897/phytokeys.243.122784</pub-id></mixed-citation></tp:treatment-meta><tp:nomenclature><label>﻿</label><tp:taxon-name>
            <object-id xmlns:xlink="http://www.w3.org/1999/xlink" content-type="arpha" xlink:type="simple">5EF0B8B1-FE34-56C8-B84F-4874B52C4380</object-id>
            <tp:taxon-name-part taxon-name-part-type="genus" reg="Limonium">Limonium</tp:taxon-name-part>
            <tp:taxon-name-part taxon-name-part-type="hybrid-sign">×</tp:taxon-name-part>
            <tp:taxon-name-part taxon-name-part-type="species" reg="rossmaessleri">rossmaessleri</tp:taxon-name-part>
            <object-id xmlns:xlink="http://www.w3.org/1999/xlink" content-type="ipni" xlink:type="simple">urn:lsid:ipni.org:names:77343846-1</object-id>
          </tp:taxon-name><tp:taxon-authority>(Willk.) M.B.Crespo</tp:taxon-authority><tp:taxon-status xmlns:xlink="http://www.w3.org/1999/xlink" xlink:type="simple">stat. nov.</tp:taxon-status><tp:nomenclature-citation-list><tp:nomenclature-citation><tp:taxon-name>
                <tp:taxon-name-part taxon-name-part-type="status">≡</tp:taxon-name-part>
                <tp:taxon-name-part taxon-name-part-type="genus" reg="Statice">Statice</tp:taxon-name-part>
                <tp:taxon-name-part taxon-name-part-type="species" reg="insignis">insignis</tp:taxon-name-part>
                <tp:taxon-name-part taxon-name-part-type="infraspecific-rank">var.</tp:taxon-name-part>
                <tp:taxon-name-part taxon-name-part-type="variety" reg="rossmaessleri">rossmaessleri</tp:taxon-name-part>
              </tp:taxon-name><comment> Willk. in Linnaea 30: 123. 1859, basionym. </comment></tp:nomenclature-citation><tp:nomenclature-citation><tp:taxon-name>
                <tp:taxon-name-part taxon-name-part-type="status">≡</tp:taxon-name-part>
                <tp:taxon-name-part taxon-name-part-type="genus" reg="Limonium">Limonium</tp:taxon-name-part>
                <tp:taxon-name-part taxon-name-part-type="species" reg="insigne">insigne</tp:taxon-name-part>
                <tp:taxon-name-part taxon-name-part-type="infraspecific-rank">var.</tp:taxon-name-part>
                <tp:taxon-name-part taxon-name-part-type="variety" reg="rossmaessleri">rossmaessleri</tp:taxon-name-part>
              </tp:taxon-name><comment> (Willk.) Pignatti in Collect. Bot. (Barcelona) 6: 295. 1962. Lectotype (designated here by M.B. Crespo): Spain. “H. M. Willkommii herbar. hispan. <tp:taxon-name><tp:taxon-name-part taxon-name-part-type="genus" reg="Statice">Statice</tp:taxon-name-part></tp:taxon-name> Rossmaessleri n. sp.” [Regno Murcico apud Willkomm], Legit. <italic>Rossmaessler</italic> [Anno] 1853 (COI 00043402). </comment></tp:nomenclature-citation></tp:nomenclature-citation-list></tp:nomenclature><tp:treatment-sec sec-type="notes" id="SECID0E32DI"><title>Notes.</title><p>This name applies to the hybrid <italic><tp:taxon-name><tp:taxon-name-part taxon-name-part-type="genus" reg="Limonium">L.</tp:taxon-name-part><tp:taxon-name-part taxon-name-part-type="species" reg="insigne">insigne</tp:taxon-name-part></tp:taxon-name></italic> × <italic><tp:taxon-name><tp:taxon-name-part taxon-name-part-type="genus" reg="Limonium">L.</tp:taxon-name-part><tp:taxon-name-part taxon-name-part-type="species" reg="caesium">caesium</tp:taxon-name-part></tp:taxon-name></italic>, sec. <xref ref-type="bibr" rid="B45">Erben (1993)</xref>.</p></tp:treatment-sec><ref-list><ref id="B45"><mixed-citation xmlns:xlink="http://www.w3.org/1999/xlink" xlink:type="simple"><person-group><name name-style="western"><surname>Erben</surname><given-names>M</given-names></name></person-group> (<year>1993</year>) <article-title><italic><tp:taxon-name><tp:taxon-name-part taxon-name-part-type="genus">Limonium</tp:taxon-name-part></tp:taxon-name></italic> Mill.</article-title> In: <person-group><name name-style="western"><surname>Castroviejo</surname><given-names>S</given-names></name><name name-style="western"><surname>Aedo</surname><given-names>C</given-names></name><name name-style="western"><surname>Cirujano</surname><given-names>S</given-names></name><name name-style="western"><surname>Montserrat</surname><given-names>P</given-names></name><name name-style="western"><surname>Morales</surname><given-names>R</given-names></name><name name-style="western"><surname>Muñoz Garmendia</surname><given-names>F</given-names></name><name name-style="western"><surname>Navarro</surname><given-names>C</given-names></name><name name-style="western"><surname>Paiva</surname><given-names>J</given-names></name><name name-style="western"><surname>Soriano</surname><given-names>C</given-names></name></person-group> (<role>Eds</role>) <issue-title>Flora iberica, vol.</issue-title><source>3. Consejo Superior de Investigaciones Científicas, C.S.I.C., Madrid</source>, <fpage>2</fpage>–<lpage>143</lpage>.</mixed-citation></ref></ref-list></tp:taxon-treatment>
