# Supplementary material for: ﻿A taxonomic backbone for the Plumbaginaceae (Caryophyllales)
Source: PhytoKeys. 2024 Jun 20;243:67–103. doi: 10.3897/phytokeys.243.122784 (PMC11211657; doi:10.3897/phytokeys.243.122784)
Supplement: XML Treatment for Limonium sect. Jovibarba [file phytokeys.243.122784-treatment5.xml]

<!DOCTYPE tp:taxon-treatment
  PUBLIC "-//TaxonX//DTD Taxonomic Treatment Publishing DTD v0 20100105//EN" "tax-treatment-NSO.dtd">
<tp:taxon-treatment xmlns:tp="http://www.plazi.org/taxpub"><tp:treatment-meta><kwd-group><label>Taxon classification</label><kwd>
              <named-content content-type="kingdom">Plantae</named-content>
            </kwd><kwd>
              <named-content content-type="order">Caryophyllales</named-content>
            </kwd><kwd>
              <named-content content-type="family">Plumbaginaceae</named-content>
            </kwd></kwd-group><mixed-citation publication-type="journal"><person-group><name><surname>Malekmohammadi</surname><given-names>Maryam</given-names></name><name><surname>Koutroumpa</surname><given-names>Konstantina</given-names></name><name><surname>Crespo</surname><given-names>Manuel B.</given-names></name><name><surname>Domina</surname><given-names>Gianniantonio</given-names></name><name><surname>Korotkova</surname><given-names>Nadja</given-names></name><name><surname>Akhani</surname><given-names>Hossein</given-names></name><name><surname>von Mering</surname><given-names>Sabine</given-names></name><name><surname>Borsch</surname><given-names>Thomas</given-names></name><name><surname>Berendsohn</surname><given-names>Walter G.</given-names></name></person-group><article-title>﻿A taxonomic backbone for the <tp:taxon-name><tp:taxon-name-part taxon-name-part-type="family">Plumbaginaceae</tp:taxon-name-part></tp:taxon-name> (<tp:taxon-name><tp:taxon-name-part taxon-name-part-type="order">Caryophyllales</tp:taxon-name-part></tp:taxon-name>)</article-title><source>PhytoKeys</source><day>20</day><month>06</month><year>2024</year><volume>243</volume><fpage>67</fpage><lpage>103</lpage><pub-id pub-id-type="doi">10.3897/phytokeys.243.122784</pub-id></mixed-citation></tp:treatment-meta><tp:nomenclature><label>﻿</label><tp:taxon-name>
            <object-id xmlns:xlink="http://www.w3.org/1999/xlink" content-type="arpha" xlink:type="simple">E1775449-900B-58EE-8CE8-4B79933BA34E</object-id>
            <tp:taxon-name-part taxon-name-part-type="genus" reg="Limonium">Limonium</tp:taxon-name-part>
            <tp:taxon-name-part taxon-name-part-type="infraspecific-rank">sect.</tp:taxon-name-part>
            <tp:taxon-name-part taxon-name-part-type="section" reg="Jovibarba">Jovibarba</tp:taxon-name-part>
            <object-id xmlns:xlink="http://www.w3.org/1999/xlink" content-type="ipni" xlink:type="simple">urn:lsid:ipni.org:names:77343907-1</object-id>
          </tp:taxon-name><tp:taxon-authority>(Boiss.) M.Malekm. &amp; Koutr.</tp:taxon-authority><tp:taxon-status xmlns:xlink="http://www.w3.org/1999/xlink" xlink:type="simple">comb. nov.</tp:taxon-status><tp:nomenclature-citation-list><tp:nomenclature-citation><tp:taxon-name>
                <tp:taxon-name-part taxon-name-part-type="status">≡</tp:taxon-name-part>
                <tp:taxon-name-part taxon-name-part-type="genus" reg="Statice">Statice</tp:taxon-name-part>
                <tp:taxon-name-part taxon-name-part-type="infraspecific-rank">sect.</tp:taxon-name-part>
                <tp:taxon-name-part taxon-name-part-type="section" reg="Jovibarba">Jovibarba</tp:taxon-name-part>
              </tp:taxon-name><comment> Boiss. in Candolle, Prodr. 12: 665. 1848, basionym. Type: <tp:taxon-name><tp:taxon-name-part taxon-name-part-type="genus" reg="Limonium">Limonium</tp:taxon-name-part><tp:taxon-name-part taxon-name-part-type="species" reg="jovibarba">jovibarba</tp:taxon-name-part></tp:taxon-name> (Webb ex Boiss.) Kuntze, Revis. Gen. Pl. 2: 395. 1891. </comment></tp:nomenclature-citation></tp:nomenclature-citation-list></tp:nomenclature></tp:taxon-treatment>
