# Supplementary material for: ﻿A taxonomic backbone for the Plumbaginaceae (Caryophyllales)
Source: PhytoKeys. 2024 Jun 20;243:67–103. doi: 10.3897/phytokeys.243.122784 (PMC11211657; doi:10.3897/phytokeys.243.122784)
Supplement: XML Treatment for Chaetolimon [file phytokeys.243.122784-treatment6.xml]

<!DOCTYPE tp:taxon-treatment
  PUBLIC "-//TaxonX//DTD Taxonomic Treatment Publishing DTD v0 20100105//EN" "tax-treatment-NSO.dtd">
<tp:taxon-treatment xmlns:tp="http://www.plazi.org/taxpub"><tp:treatment-meta><kwd-group><label>Taxon classification</label><kwd>
              <named-content content-type="kingdom">Plantae</named-content>
            </kwd><kwd>
              <named-content content-type="order">Caryophyllales</named-content>
            </kwd><kwd>
              <named-content content-type="family">Plumbaginaceae</named-content>
            </kwd></kwd-group><mixed-citation publication-type="journal"><person-group><name><surname>Malekmohammadi</surname><given-names>Maryam</given-names></name><name><surname>Koutroumpa</surname><given-names>Konstantina</given-names></name><name><surname>Crespo</surname><given-names>Manuel B.</given-names></name><name><surname>Domina</surname><given-names>Gianniantonio</given-names></name><name><surname>Korotkova</surname><given-names>Nadja</given-names></name><name><surname>Akhani</surname><given-names>Hossein</given-names></name><name><surname>von Mering</surname><given-names>Sabine</given-names></name><name><surname>Borsch</surname><given-names>Thomas</given-names></name><name><surname>Berendsohn</surname><given-names>Walter G.</given-names></name></person-group><article-title>﻿A taxonomic backbone for the <tp:taxon-name><tp:taxon-name-part taxon-name-part-type="family">Plumbaginaceae</tp:taxon-name-part></tp:taxon-name> (<tp:taxon-name><tp:taxon-name-part taxon-name-part-type="order">Caryophyllales</tp:taxon-name-part></tp:taxon-name>)</article-title><source>PhytoKeys</source><day>20</day><month>06</month><year>2024</year><volume>243</volume><fpage>67</fpage><lpage>103</lpage><pub-id pub-id-type="doi">10.3897/phytokeys.243.122784</pub-id></mixed-citation></tp:treatment-meta><tp:nomenclature><label>﻿</label><tp:taxon-name>
            <object-id xmlns:xlink="http://www.w3.org/1999/xlink" content-type="arpha" xlink:type="simple">2D821C4B-24A7-5C0E-91AF-9B1E34661AF9</object-id>
            <tp:taxon-name-part taxon-name-part-type="genus" reg="Chaetolimon">Chaetolimon</tp:taxon-name-part>
          </tp:taxon-name><tp:taxon-authority>(Bunge) Lincz. in Trudy Tadzikisk. Bazy 8: 586. 1940.</tp:taxon-authority></tp:nomenclature><tp:treatment-sec sec-type="material" id="SECID0EEAAK"><title>Type</title><p><bold>(designated here by M.Malekmohammadi).</bold><italic><tp:taxon-name><tp:taxon-name-part taxon-name-part-type="genus" reg="Chaetolimon">Chaetolimon</tp:taxon-name-part><tp:taxon-name-part taxon-name-part-type="species" reg="limbatum">limbatum</tp:taxon-name-part></tp:taxon-name></italic> Lincz. in Trudy Tadzikisk. Bazy 8: 595. 1940.</p></tp:treatment-sec></tp:taxon-treatment>
