# Supplementary material for: ﻿A taxonomic backbone for the Plumbaginaceae (Caryophyllales)
Source: PhytoKeys. 2024 Jun 20;243:67–103. doi: 10.3897/phytokeys.243.122784 (PMC11211657; doi:10.3897/phytokeys.243.122784)
Supplement: XML Treatment for Acantholimon [file phytokeys.243.122784-treatment7.xml]

<!DOCTYPE tp:taxon-treatment
  PUBLIC "-//TaxonX//DTD Taxonomic Treatment Publishing DTD v0 20100105//EN" "tax-treatment-NSO.dtd">
<tp:taxon-treatment xmlns:tp="http://www.plazi.org/taxpub"><tp:treatment-meta><kwd-group><label>Taxon classification</label><kwd>
              <named-content content-type="kingdom">Plantae</named-content>
            </kwd><kwd>
              <named-content content-type="order">Caryophyllales</named-content>
            </kwd><kwd>
              <named-content content-type="family">Plumbaginaceae</named-content>
            </kwd></kwd-group><mixed-citation publication-type="journal"><person-group><name><surname>Malekmohammadi</surname><given-names>Maryam</given-names></name><name><surname>Koutroumpa</surname><given-names>Konstantina</given-names></name><name><surname>Crespo</surname><given-names>Manuel B.</given-names></name><name><surname>Domina</surname><given-names>Gianniantonio</given-names></name><name><surname>Korotkova</surname><given-names>Nadja</given-names></name><name><surname>Akhani</surname><given-names>Hossein</given-names></name><name><surname>von Mering</surname><given-names>Sabine</given-names></name><name><surname>Borsch</surname><given-names>Thomas</given-names></name><name><surname>Berendsohn</surname><given-names>Walter G.</given-names></name></person-group><article-title>﻿A taxonomic backbone for the <tp:taxon-name><tp:taxon-name-part taxon-name-part-type="family">Plumbaginaceae</tp:taxon-name-part></tp:taxon-name> (<tp:taxon-name><tp:taxon-name-part taxon-name-part-type="order">Caryophyllales</tp:taxon-name-part></tp:taxon-name>)</article-title><source>PhytoKeys</source><day>20</day><month>06</month><year>2024</year><volume>243</volume><fpage>67</fpage><lpage>103</lpage><pub-id pub-id-type="doi">10.3897/phytokeys.243.122784</pub-id></mixed-citation></tp:treatment-meta><tp:nomenclature><label>﻿</label><tp:taxon-name>
            <object-id xmlns:xlink="http://www.w3.org/1999/xlink" content-type="arpha" xlink:type="simple">14A17421-3E92-5304-B4F4-97A1F35D60B1</object-id>
            <tp:taxon-name-part taxon-name-part-type="genus" reg="Acantholimon">Acantholimon</tp:taxon-name-part>
          </tp:taxon-name><tp:taxon-authority>Boiss., Diagn. Pl. Orient. ser. 1, 7: 69. 1846</tp:taxon-authority><tp:taxon-status xmlns:xlink="http://www.w3.org/1999/xlink" xlink:type="simple">nom. cons.</tp:taxon-status><tp:nomenclature-citation-list><tp:nomenclature-citation><tp:taxon-name>
                <tp:taxon-name-part taxon-name-part-type="status">=</tp:taxon-name-part>
                <tp:taxon-name-part taxon-name-part-type="genus" reg="Gladiolimon">Gladiolimon</tp:taxon-name-part>
              </tp:taxon-name><comment> Mobayen, Rev. Taxon. Acanthol.: 296. 1964. Type: <tp:taxon-name><tp:taxon-name-part taxon-name-part-type="genus" reg="Gladiolimon">Gladiolimon</tp:taxon-name-part><tp:taxon-name-part taxon-name-part-type="species" reg="speciosissimum">speciosissimum</tp:taxon-name-part></tp:taxon-name> (Aitch. &amp; Hemsl.) Mobayen, Rev. Taxon. Acanthol.: 297. 1964 </comment></tp:nomenclature-citation></tp:nomenclature-citation-list></tp:nomenclature><tp:treatment-sec sec-type="material" id="SECID0EMCAK"><title>Type.</title><p><italic><tp:taxon-name><tp:taxon-name-part taxon-name-part-type="genus" reg="Acantholimon">Acantholimon</tp:taxon-name-part><tp:taxon-name-part taxon-name-part-type="species" reg="glumaceum">glumaceum</tp:taxon-name-part></tp:taxon-name></italic> (Jaub. &amp; Spach) Boiss., Diagn. Pl. Orient. ser. 1, 7: 75. 1846.</p></tp:treatment-sec><tp:treatment-sec sec-type="Emended diagnosis" id="SECID0E4CAK"><title>Emended diagnosis</title><p><bold>of <italic><tp:taxon-name><tp:taxon-name-part taxon-name-part-type="genus" reg="Acantholimon">Acantholimon</tp:taxon-name-part></tp:taxon-name></italic> (including <italic><tp:taxon-name><tp:taxon-name-part taxon-name-part-type="genus" reg="Gladiolimon">Gladiolimon</tp:taxon-name-part></tp:taxon-name></italic>).</bold> Laxly or densely branched, often with chalk protuberances, hemispherical or subspherical pulvinate subshrubs, usually forming thorny pincushions. Leaves, alternate, frequently spiny, linear-triangular, subcylindrical or linear, rarely flat and fairly broad, acuminate at apex. Inflorescence simple or branched spike, elongate or short, compact and capitate, paniculate, or subsessile. Spikes with one to numerous flowered spikelets, forming simple or compound panicles. Calyx broadly to narrowly infundibular or tubular, scarious, glabrous or hairy. Corolla longer than the calyx, petals slightly connate at base, white, pink, purple or red. Filaments of stamens distinct except at base, glabrous. Styles distinct from base, glabrous or rarely verrucose. Stigma capitate or oblong-capitate. Ovary narrowly linear-cylindrical or sub-ovoid. Fruit oblong-linear, not enlarged at the top, opening with a small round lid and with valves.</p></tp:treatment-sec></tp:taxon-treatment>
